# Supplementary material for: Applying a systems perspective to understand the mechanisms of the European School Fruit and Vegetable Scheme
Source: Eur J Public Health. 2022 Nov 29;32(Suppl 4):iv107–13. doi: 10.1093/eurpub/ckac054 (PMC9706111; doi:10.1093/eurpub/ckac054)
Supplement: ckac054_Supplementary_Data [file ckac054_supplementary_data.zip]

Archive with 4 entries (3 files):
- ckac054_Supplementary_Data/
- ckac054_Supplementary_Data/Zolfaghari_EU fruit Scheme_supplementary-1-literature list.docx
- ckac054_Supplementary_Data/Zolfaghari_EU fruit Scheme_supplementary-2-analysis example.docx
- ckac054_Supplementary_Data/Zolfaghari_EU fruit Scheme_Supplementary-3-methodology rationale.docx
